# Supplementary material for: Synthesis, Identification, Computer-Aided Docking Studies, and ADMET Prediction of Novel Benzimidazo-1,2,3-triazole Based Molecules as Potential Antimicrobial Agents
Source: Molecules. 2021 Nov 25;26(23):7119. doi: 10.3390/molecules26237119 (PMC8659132; doi:10.3390/molecules26237119)
Supplement: Supplementary file 1 [file molecules-26-07119-s001.zip]

Archive with 1 entries (1 files):
- molecules-1478362-supplementary.pdf
